# Supplementary material for: Prophylactic Treatment of Undernourished Mice with Cotrimoxazole Induces a Different Profile of Dysbiosis with Functional Metabolic Alterations
Source: Cells. 2022 Jul 23;11(15):2278. doi: 10.3390/cells11152278 (PMC9331864; doi:10.3390/cells11152278)
Supplement: Supplementary file 1 [file cells-11-02278-s001.zip]

Archive with 1 entries (1 files):
- cells-1683431-supplementary.pdf
